# Supplementary material for: Cotton flower metabolites inhibit SARS‐CoV‐2 main protease
Source: FEBS Open Bio. 2022 Sep 17;12(10):1886–95. doi: 10.1002/2211-5463.13477 (PMC9527594; doi:10.1002/2211-5463.13477)
Supplement: Supplementary file 2 — Table S1. The list of CF Compounds and their binding scores with SARS‐CoV‐2 Mpro. [file FEB4-12-1886-s002.xlsx]

## Sheet: TableS1
Table S1. The list of CF Compounds and their binding energies with SARS-CoV-2 Mpro
Formula	Compounds	Class I	Class II	CAS	Binding score with Mpro (kcal/mol)	SMILES format
C21H20O11	Kaempferol-3-O-glucoside (Astragalin)	Flavonoids	Flavonols	480-10-4	-9.4	C1=CC(=CC=C1C2=C(C(=O)C3=C(C=C(C=C3O2)O)O)O[C@H]4[C@@H]([C@H]([C@@H]([C@H](O4)CO)O)O)O)O
C27H30O15	Kaempferol-3-O-neohesperidoside	Flavonoids	Flavonols	32602-81-6	-9.4	C[C@H]1[C@@H]([C@H]([C@H]([C@@H](O1)O[C@@H]2[C@H]([C@@H]([C@H](O[C@H]2OC3=C(OC4=CC(=CC(=C4C3=O)O)O)C5=CC=C(C=C5)O)CO)O)O)O)O)O
C21H20O11	Kaempferol-3-O-galactoside (Trifolin)	Flavonoids	Flavonols	23627-87-4	-9.4	C1=CC(=CC=C1C2=C(C(=O)C3=C(C=C(C=C3O2)O)O)O[C@H]4[C@@H]([C@H]([C@H]([C@H](O4)CO)O)O)O)O
C27H30O16	Quercetin-3-O-robinobioside	Flavonoids	Flavonols	52525-35-6	-9.3	C[C@H]1[C@@H]([C@H]([C@H]([C@@H](O1)OC[C@@H]2[C@@H]([C@@H]([C@H]([C@@H](O2)OC3=C(OC4=CC(=CC(=C4C3=O)O)O)C5=CC(=C(C=C5)O)O)O)O)O)O)O)O
C30H26O13	Kaempferol-3-O-(6''-p-coumaroyl)glucoside (Tiliroside)	Flavonoids	Flavonols	20316-62-5	-9.3	C1=CC(=CC=C1/C=C/C(=O)OC[C@@H]2[C@H]([C@@H]([C@H]([C@@H](O2)OC3=C(OC4=CC(=CC(=C4C3=O)O)O)C5=CC=C(C=C5)O)O)O)O)O
C22H22O12	Mearnsetin-3-O-rhamnoside (Mearnsitrin)	Flavonoids	Flavonoid	30484-88-9	-9.2	C[C@H]1[C@@H]([C@H]([C@H]([C@@H](O1)OC2=C(OC3=CC(=CC(=C3C2=O)O)O)C4=CC(=C(C(=C4)O)OC)O)O)O)O
C21H18O13	Quercetin-3-O-glucuronide	Flavonoids	Flavonols	22688-79-5	-9.2	C1=CC(=C(C=C1C2=C(C(=O)C3=C(C=C(C=C3O2)O)O)O[C@H]4[C@@H]([C@H]([C@@H]([C@H](O4)C(=O)O)O)O)O)O)O
C21H20O10	Kaempferol-3-O-rhamnoside (Afzelin)(Kaempferin)	Flavonoids	Flavonols	482-39-3	-9.2	C[C@H]1[C@@H]([C@H]([C@H]([C@@H](O1)OC2=C(OC3=CC(=CC(=C3C2=O)O)O)C4=CC=C(C=C4)O)O)O)O
C21H20O12	Myricetin-3-O-rhamnoside (Myricitrin)	Flavonoids	Flavonols	17912-87-7	-9.2	C[C@H]1[C@@H]([C@H]([C@H]([C@@H](O1)OC2=C(OC3=CC(=CC(=C3C2=O)O)O)C4=CC(=C(C(=C4)O)O)O)O)O)O
C33H40O21	Quercetin-3-O-glucosyl(1→3)rhamnosyl(1→6)Galactoside	Flavonoids	Flavonols	134953-93-8	-9.2	C[C@H]1[C@@H]([C@H]([C@H]([C@@H](O1)OC[C@@H]2[C@@H]([C@@H]([C@H]([C@@H](O2)OC3=C(OC4=CC(=CC(=C4C3=O)O)O)C5=CC(=C(C=C5)O)O)O)O)O)O)O[C@H]6[C@@H]([C@H]([C@@H]([C@H](O6)CO)O)O)O)O
C21H22O11	Astilbin	Flavonoids	Dihydroflavonol	29838-67-3	-9.1	C[C@H]1[C@@H]([C@H]([C@H]([C@@H](O1)O[C@@H]2[C@H](OC3=CC(=CC(=C3C2=O)O)O)C4=CC(=C(C=C4)O)O)O)O)O
C33H40O21	Kaempferol-3-O-sophorotrioside	Flavonoids	Flavonols	80714-53-0	-9.1	C1=CC(=CC=C1C2=C(C(=O)C3=C(C=C(C=C3O2)O)O)O[C@H]4[C@@H]([C@H]([C@@H]([C@H](O4)CO)O)O)O[C@H]5[C@@H]([C@H]([C@@H]([C@H](O5)CO)O)O)O[C@H]6[C@@H]([C@H]([C@@H]([C@H](O6)CO)O)O)O)O
C21H21O11+	Cyanidin-3-O-glucoside (Kuromanin)	Flavonoids	Anthocyanins	47705-70-4	-9	C1=CC(=C(C=C1C2=[O+]C3=CC(=CC(=C3C=C2O[C@H]4[C@@H]([C@H]([C@@H]([C@H](O4)CO)O)O)O)O)O)O)O.[Cl-]
C27H31O16+	Cyanidin-3-O-(2''-O-glucosyl)glucoside	Flavonoids	Anthocyanins	38820-68-7	-9	C1=CC(=C(C=C1C2=[O+]C3=CC(=CC(=C3C=C2O[C@H]4[C@@H]([C@H]([C@@H]([C@H](O4)CO)O)O)O[C@H]5[C@@H]([C@H]([C@@H]([C@H](O5)CO)O)O)O)O)O)O)O
C22H22O11	Azalein (Azaleatin-3-O-rhamnoside)	Flavonoids	Flavonols	29028-02-2	-9	CC1C(C(C(C(O1)OC2=C(OC3=C(C2=O)C(=CC(=C3)O)OC)C4=CC(=C(C=C4)O)O)O)O)O
C45H38O18	Arecatannin B1	Tannins	Tannin	79763-28-3	-9	C1[C@@H]([C@H](OC2=C1C(=C(C(=C2)O)[C@@H]3[C@H]([C@H](OC4=C(C(=CC(=C34)O)O)[C@@H]5[C@H]([C@H](OC6=CC(=CC(=C56)O)O)C7=CC(=C(C=C7)O)O)O)C8=CC(=C(C=C8)O)O)O)O)C9=CC(=C(C=C9)O)O)O
C27H31O15+	Cyanidin-3-O-rutinoside (Keracyanin)	Flavonoids	Anthocyanins	28338-59-2	-8.9	C[C@H]1[C@@H]([C@H]([C@H]([C@@H](O1)OC[C@@H]2[C@H]([C@@H]([C@H]([C@@H](O2)OC3=CC4=C(C=C(C=C4[O+]=C3C5=CC(=C(C=C5)O)O)O)O)O)O)O)O)O)O
C28H32O15	Diosmetin-7-O-rutinoside (Diosmin)	Flavonoids	Flavonoid	520-27-4	-8.9	C[C@H]1[C@@H]([C@H]([C@H]([C@@H](O1)OC[C@@H]2[C@H]([C@@H]([C@H]([C@@H](O2)OC3=CC(=C4C(=C3)OC(=CC4=O)C5=CC(=C(C=C5)OC)O)O)O)O)O)O)O)O
C20H18O11	Avicularin	Flavonoids	Flavonols	572-30-5	-8.9	C1=CC(=C(C=C1C2=C(C(=O)C3=C(C=C(C=C3O2)O)O)O[C@H]4[C@@H]([C@H]([C@@H](O4)CO)O)O)O)O
C21H20O11	Quercetin-3-O-rhamnoside(Quercitrin)	Flavonoids	Flavonols	522-12-3	-8.9	C[C@H]1[C@@H]([C@H]([C@H]([C@@H](O1)OC2=C(OC3=CC(=CC(=C3C2=O)O)O)C4=CC(=C(C=C4)O)O)O)O)O
C21H21O11+	Cyanidin-3-O-galactoside	Flavonoids	Anthocyanins	142506-26-1	-8.8	C1=CC(=C(C=C1C2=[O+]C3=CC(=CC(=C3C=C2O[C@H]4[C@@H]([C@H]([C@H]([C@H](O4)CO)O)O)O)O)O)O)O
C33H40O20	Quercetin-3-O-(2''-O-Rhamnosyl)rutinoside	Flavonoids	Flavonols	55696-57-6	-8.8	C[C@H]1[C@@H]([C@H]([C@H]([C@@H](O1)OC[C@@H]2[C@H]([C@@H]([C@H]([C@@H](O2)OC3=C(OC4=CC(=CC(=C4C3=O)O)O)C5=CC(=C(C=C5)O)O)O[C@H]6[C@@H]([C@@H]([C@H]([C@@H](O6)C)O)O)O)O)O)O)O)O
C27H30O16	Quercetin-3-O-rutinoside (Rutin)	Flavonoids	Flavonols	153-18-4	-8.8	C[C@H]1[C@@H]([C@H]([C@H]([C@@H](O1)OC[C@@H]2[C@H]([C@@H]([C@H]([C@@H](O2)OC3=C(OC4=CC(=CC(=C4C3=O)O)O)C5=CC(=C(C=C5)O)O)O)O)O)O)O)O
C27H32O14	Naringenin-7-O-Neohesperidoside(Naringin)	Flavonoids	Dihydroflavone	10236-47-2	-8.7	C[C@H]1[C@@H]([C@H]([C@H]([C@@H](O1)O[C@@H]2[C@H]([C@@H]([C@H](O[C@H]2OC3=CC(=C4C(=O)C[C@H](OC4=C3)C5=CC=C(C=C5)O)O)CO)O)O)O)O)O
C27H30O16	Kaempferol-3,7-di-O-glucoside	Flavonoids	Flavonoid	25615-14-9	-8.7	C1=CC(=CC=C1C2=C(C(=O)C3=C(C=C(C=C3O2)O[C@H]4[C@@H]([C@H]([C@@H]([C@H](O4)CO)O)O)O)O)O[C@H]5[C@@H]([C@H]([C@@H]([C@H](O5)CO)O)O)O)O
C27H30O16	Kaempferol-3-O-sophoroside	Flavonoids	Flavonoid	19895-95-5	-8.7	C1=CC(=CC=C1C2=C(C(=O)C3=C(C=C(C=C3O2)O)O)O[C@H]4[C@@H]([C@H]([C@@H]([C@H](O4)CO)O)O)O[C@H]5[C@@H]([C@H]([C@@H]([C@H](O5)CO)O)O)O)O
C27H30O17	Quercetin-3-O-(2''-O-galactosyl)glucoside	Flavonoids	Flavonols	56782-99-1	-8.7	C1=CC(=C(C=C1C2=C(C(=O)C3=C(C=C(C=C3O2)O[C@H]4[C@@H]([C@H]([C@@H]([C@H](O4)CO)O)O)O)O)O[C@H]5[C@@H]([C@H]([C@H]([C@H](O5)CO)O)O)O)O)O
C21H20O12	Quercetin-3-O-galactoside (Hyperin)	Flavonoids	Flavonols	482-36-0	-8.7	C1=CC(=C(C=C1C2=C(C(=O)C3=C(C=C(C=C3O2)O)O)O[C@H]4[C@@H]([C@H]([C@H]([C@H](O4)CO)O)O)O)O)O
C27H30O15	Kaempferol-3-O-robinobioside(Biorobin)	Flavonoids	Flavonols	17297-56-2	-8.6	C[C@H]1[C@@H]([C@H]([C@H]([C@@H](O1)OC[C@@H]2[C@@H]([C@@H]([C@H]([C@@H](O2)OC3=C(OC4=CC(=CC(=C4C3=O)O)O)C5=CC=C(C=C5)O)O)O)O)O)O)O
C27H30O14	Apigenin-7-O-rutinoside (Isorhoifolin)	Flavonoids	Flavonoid	552-57-8	-8.5	C[C@H]1[C@@H]([C@H]([C@H]([C@@H](O1)OC[C@@H]2[C@H]([C@@H]([C@H]([C@@H](O2)OC3=CC(=C4C(=C3)OC(=CC4=O)C5=CC=C(C=C5)O)O)O)O)O)O)O)O
C20H18O11	Quercetin-3-O-xyloside (Reynoutrin)	Flavonoids	Flavonols	549-32-6	-8.5	C1[C@H]([C@@H]([C@H]([C@@H](O1)OC2=C(OC3=CC(=CC(=C3C2=O)O)O)C4=CC(=C(C=C4)O)O)O)O)O
C20H18O10	Kaempferol-3-O-arabinoside (Juglanin)	Flavonoids	Flavonols	5041-67-8	-8.5	C1=CC(=CC=C1C2=C(C(=O)C3=C(C=C(C=C3O2)O)O)O[C@H]4[C@@H]([C@H]([C@@H](O4)CO)O)O)O
C27H30O14	Kaempferol-3,7-O-dirhamnoside (Kaempferitrin)	Flavonoids	Flavonols	482-38-2	-8.5	C[C@H]1[C@@H]([C@H]([C@H]([C@@H](O1)OC2=CC(=C3C(=C2)OC(=C(C3=O)O[C@H]4[C@@H]([C@@H]([C@H]([C@@H](O4)C)O)O)O)C5=CC=C(C=C5)O)O)O)O)O
C21H20O12	Isohyperoside	Flavonoids	Flavonols	35589-21-0	-8.5	C1=CC(=C(C=C1C2=C(C(=O)C3=C(C=C(C=C3O2)O)O)O[C@H]4[C@@H]([C@H]([C@@H](O4)[C@@H](CO)O)O)O)O)O
C27H30O17	Quercetin-3-O-sophoroside (Baimaside)	Flavonoids	Flavonols	18609-17-1	-8.5	C1=CC(=C(C=C1C2=C(C(=O)C3=C(C=C(C=C3O2)O)O)O[C@H]4[C@@H]([C@H]([C@@H]([C@H](O4)CO)O)O)O[C@H]5[C@@H]([C@H]([C@@H]([C@H](O5)CO)O)O)O)O)O
C24H22O13	6''-O-Malonylgenistin	Flavonoids	Isoflavones	51011-05-3	-8.5	C1=CC(=CC=C1C2=COC3=CC(=CC(=C3C2=O)O)O[C@H]4[C@@H]([C@H]([C@@H]([C@H](O4)COC(=O)CC(=O)O)O)O)O)O
C45H38O18	Procyanidin C2	Tannins	Proanthocyanidins	37064-31-6	-8.5	[C@H]1([C@H]([C@H](c2c(O1)cc(cc2O)O)c1c2c([C@H]([C@@H]([C@H](O2)c2cc(c(cc2)O)O)O)c2c3c(C[C@@H]([C@H](O3)c3cc(c(cc3)O)O)O)c(cc2O)O)c(cc1O)O)O)c1cc(c(cc1)O)O
C30H26O12	Procyanidin B4	Tannins	Proanthocyanidins	29106-51-2	-8.5	C1[C@H]([C@H](OC2=C1C(=CC(=C2[C@H]3[C@@H]([C@H](OC4=CC(=CC(=C34)O)O)C5=CC(=C(C=C5)O)O)O)O)O)C6=CC(=C(C=C6)O)O)O
C30H26O12	Procyanidin B2	Tannins	Proanthocyanidins	29106-49-8	-8.5	C1[C@H]([C@H](OC2=C1C(=CC(=C2[C@@H]3[C@H]([C@H](OC4=CC(=CC(=C34)O)O)C5=CC(=C(C=C5)O)O)O)O)O)C6=CC(=C(C=C6)O)O)O
C30H26O12	Procyanidin B3	Tannins	Proanthocyanidins	23567-23-9	-8.5	C1[C@@H]([C@H](OC2=C1C(=CC(=C2[C@H]3[C@@H]([C@H](OC4=CC(=CC(=C34)O)O)C5=CC(=C(C=C5)O)O)O)O)O)C6=CC(=C(C=C6)O)O)O
C30H26O12	Procyanidin B1	Tannins	Proanthocyanidins	20315-25-7	-8.5	C1[C@@H]([C@H](OC2=C1C(=CC(=C2[C@@H]3[C@H]([C@H](OC4=CC(=CC(=C34)O)O)C5=CC(=C(C=C5)O)O)O)O)O)C6=CC(=C(C=C6)O)O)O
C30H28O12	Gambiriin A1	Tannins	Tannin	76250-49-2	-8.5	C1[C@@H]([C@H](OC2=C1C(=CC(=C2[C@@H](C3=CC(=C(C=C3)O)O)[C@H](CC4=C(C=C(C=C4O)O)O)O)O)O)C5=CC(=C(C=C5)O)O)O
C24H23O14+	Cyanidin-3-O-(6''-O-malonyl)glucoside	Flavonoids	Anthocyanins	171828-62-9	-8.4	C1=CC(=C(C=C1C2=[O+]C3=CC(=CC(=C3C=C2O[C@H]4[C@@H]([C@H]([C@@H]([C@H](O4)COC(=O)CC(=O)O)O)O)O)O)O)O)O
C21H18O12	Luteolin-7-O-glucuronide	Flavonoids	Flavonoid	29741-10-4	-8.4	C1=CC(=C(C=C1C2=CC(=O)C3=C(C=C(C=C3O2)O[C@H]4[C@@H]([C@H]([C@@H]([C@H](O4)C(=O)O)O)O)O)O)O)O
C28H32O16	Isorhamnetin-3-O-neohesperidoside	Flavonoids	Flavonols	55033-90-4	-8.4	C[C@H]1[C@@H]([C@H]([C@H]([C@@H](O1)O[C@@H]2[C@H]([C@@H]([C@H](O[C@H]2OC3=C(OC4=CC(=CC(=C4C3=O)O)O)C5=CC(=C(C=C5)O)OC)CO)O)O)O)O)O
C21H20O12	Quercetin-3-O-glucoside (Isoquercitrin)	Flavonoids	Flavonols	482-35-9	-8.4	C1=CC(=C(C=C1C2=C(C(=O)C3=C(C=C(C=C3O2)O)O)O[C@H]4[C@@H]([C@H]([C@@H]([C@H](O4)CO)O)O)O)O)O
C20H18O11	Quercetin-3-O-arabinoside (Guaijaverin)	Flavonoids	Flavonols	22255-13-6	-8.4	C1[C@@H]([C@@H]([C@H]([C@@H](O1)OC2=C(OC3=CC(=CC(=C3C2=O)O)O)C4=CC(=C(C=C4)O)O)O)O)O
C21H22O12	Taxifolin-3'-O-glucoside	Flavonoids	Flavonoid	31106-05-5	-8.3	C1=CC(=C(C=C1[C@@H]2[C@H](C(=O)C3=C(C=C(C=C3O2)O)O)O)O[C@H]4[C@@H]([C@H]([C@@H]([C@H](O4)CO)O)O)O)O
C23H26O10	Farrerol-7-O-glucoside	Flavonoids	Dihydroflavone	885044-12-2	-8.2	CC1=C(C2=C(C(=C1OC3C(C(C(C(O3)CO)O)O)O)C)OC(CC2=O)C4=CC=C(C=C4)O)O
C21H18O12	Kaempferol-7-O-glucuronide	Flavonoids	Flavonols	-	-8.2	C1=CC(=CC=C1C2=C(C(=O)C3=C(C=C(C=C3O2)O[C@H]4[C@@H]([C@H]([C@@H]([C@H](O4)C(=O)O)O)O)O)O)O)O
C24H22O14	Kaempferol-3-O-(6''-malonyl)glucoside	Flavonoids	Flavonols	81149-02-2	-8.2	C1=CC(=CC=C1C2=C(C(=O)C3=C(C=C(C=C3O2)O)O)OC4C(C(C(C(O4)COC(=O)CC(=O)O)O)O)O)O
C22H22O12	Isorhamnetin-7-O-glucoside (Brassicin)	Flavonoids	Flavonols	6743-96-0	-8.2	COC1=C(C=CC(=C1)C2=C(C(=O)C3=C(C=C(C=C3O2)O[C@H]4[C@@H]([C@H]([C@@H]([C@H](O4)CO)O)O)O)O)O)O
C21H20O13	Gossypetin-8-O-glucoside	Flavonoids	Flavonols	652-78-8	-8.2	C1=CC(=C(C=C1C2=C(C(=O)C3=C(O2)C(=C(C=C3O)O)O[C@H]4[C@@H]([C@H]([C@@H]([C@H](O4)CO)O)O)O)O)O)O
C27H30O16	Quercetin-3-O-neohesperidoside	Flavonoids	Flavonols	117611-67-3	-8.2	C[C@H]1[C@@H]([C@H]([C@H]([C@@H](O1)O[C@@H]2[C@H]([C@H]([C@H](O[C@H]2OC3=C(OC4=CC(=CC(=C4C3=O)O)O)C5=CC(=C(C=C5)O)O)CO)O)O)O)O)O
C22H24O11	Hesperetin-7-O-glucoside	Flavonoids	Flavonoid	31712-49-9	-8.1	COC1=C(C=C(C=C1)[C@@H]2CC(=O)C3=C(C=C(C=C3O2)O[C@H]4[C@@H]([C@H]([C@@H]([C@H](O4)CO)O)O)O)O)O
C26H28O15	Kaempferol-3-O-sambubioside	Flavonoids	Flavonoid	27661-51-4	-8.1	C1[C@H]([C@@H]([C@H]([C@@H](O1)O[C@@H]2[C@H]([C@@H]([C@H](O[C@H]2OC3=C(OC4=CC(=CC(=C4C3=O)O)O)C5=CC=C(C=C5)O)CO)O)O)O)O)O
C22H22O12	Rhamnetin-3-O-Glucoside	Flavonoids	Flavonols	27875-34-9	-8.1	COC1=CC2=C(C=C1)C(=O)C(=C(O2)C3=CC(=C(C=C3)O)O)O[C@H]4[C@@H]([C@H]([C@@H]([C@H](O4)CO)O)O)O
C21H24O10	Phloretin-2'-O-glucoside (Phlorizin)	Flavonoids	Chalcones	60-81-1	-8	C1=CC(=CC=C1CCC(=O)C2=C(C=C(C=C2O[C@H]3[C@@H]([C@H]([C@@H]([C@H](O3)CO)O)O)O)O)O)O
C21H22O10	Isosalipurposide (Phlorizin Chalcone)	Flavonoids	Chalcones	4547-85-7	-8	C1=CC(=CC=C1/C=C/C(=O)C2=C(C=C(C=C2O[C@H]3[C@@H]([C@H]([C@@H]([C@H](O3)CO)O)O)O)O)O)O
C23H26O11	Persicoside	Flavonoids	Dihydroflavone	28978-03-2	-8	COC1=C(C=C(C=C1)[C@@H]2CC(=O)C3=C(O2)C=C(C=C3O[C@H]4[C@@H]([C@H]([C@@H]([C@H](O4)CO)O)O)O)OC)O
C22H22O12	6-Methoxykaempferol-3-O-glucoside	Flavonoids	Flavonoid	63422-27-5	-8	COC1=C(C2=C(C=C1O)OC(=C(C2=O)O[C@H]3[C@@H]([C@H]([C@@H]([C@H](O3)CO)O)O)O)C4=CC=C(C=C4)O)O
C21H20O10	Apigenin-7-O-glucoside(Cosmosiin)	Flavonoids	Flavonoid	578-74-5	-8	C1=CC(=CC=C1C2=CC(=O)C3=C(C=C(C=C3O2)O[C@H]4[C@@H]([C@H]([C@@H]([C@H](O4)CO)O)O)O)O)O
C21H20O11	Luteolin-7-O-glucoside (Cynaroside)	Flavonoids	Flavonoid	5373-11-5	-8	C1=CC(=C(C=C1C2=CC(=O)C3=C(C=C(C=C3O2)O[C@H]4[C@@H]([C@H]([C@@H]([C@H](O4)CO)O)O)O)O)O)O
C21H20O11	Kaempferol-4'-O-glucoside	Flavonoids	Flavonoid	52222-74-9	-8	C1=CC(=CC=C1C2=C(C(=O)C3=C(C=C(C=C3O2)O)O)O)O[C@H]4[C@@H]([C@H]([C@@H]([C@H](O4)CO)O)O)O
C21H22O9	Pinocembrin-7-O-glucoside (Pinocembroside)	Flavonoids	Flavonoid	75829-43-5	-7.9	C1C(OC2=CC(=CC(=C2C1=O)O)OC3C(C(C(C(O3)CO)O)O)O)C4=CC=CC=C4
C22H22O11	Pratensein-7-O-glucoside	Flavonoids	Flavonoid	36191-03-4	-7.9	COC1=C(C=C(C=C1)C2=COC3=CC(=CC(=C3C2=O)O)O[C@H]4[C@@H]([C@H]([C@@H]([C@H](O4)CO)O)O)O)O
C23H24O12	Tricin-5-O-Glucoside	Flavonoids	Flavonoid	32769-00-9	-7.9	COC1=CC(=CC(=C1O)OC)C2=CC(=O)C3=C(O2)C=C(C=C3O[C@H]4[C@@H]([C@H]([C@@H]([C@H](O4)CO)O)O)O)O
C21H20O12	Spiraeoside	Flavonoids	Flavonols	20229-56-5	-7.9	C1=CC(=C(C=C1C2=C(C(=O)C3=C(C=C(C=C3O2)O)O)O)O)O[C@H]4[C@@H]([C@H]([C@@H]([C@H](O4)CO)O)O)O
C14H10O9	Digallic Acid	Tannins	Tannin	536-08-3	-7.9	C1=C(C=C(C(=C1O)O)O)C(=O)OC2=CC(=CC(=C2O)O)C(=O)O
C21H22O10	Naringenin-7-O-glucoside (Prunin)	Flavonoids	Dihydroflavone	529-55-5	-7.8	C1[C@H](OC2=CC(=CC(=C2C1=O)O)O[C@H]3[C@@H]([C@H]([C@@H]([C@H](O3)CO)O)O)O)C4=CC=C(C=C4)O
C21H22O11	Eriodictyol-7-O-glucoside	Flavonoids	Dihydroflavone	38965-51-4	-7.8	C1[C@H](OC2=CC(=CC(=C2C1=O)O)O[C@H]3[C@@H]([C@H]([C@@H]([C@H](O3)CO)O)O)O)C4=CC(=C(C=C4)O)O
C15H12O6	Dihydrokaempferol	Flavonoids	Dihydroflavonol	480-20-6	-7.8	C1=CC(=CC=C1[C@@H]2[C@H](C(=O)C3=C(C=C(C=C3O2)O)O)O)O
C23H22O13	Tricin-7-O-Glucuronide	Flavonoids	Flavonoid	32769-02-1	-7.8	COC1=CC(=CC(=C1O)OC)C2=CC(=O)C3=C(C=C(C=C3O2)O[C@H]4[C@@H]([C@H]([C@@H]([C@H](O4)C(=O)O)O)O)O)O
C16H12O6	Hispidulin (5,7,4'-Trihydroxy-6-methoxyflavone)	Flavonoids	Flavonoid	1447-88-7	-7.8	COC1=C(C2=C(C=C1O)OC(=CC2=O)C3=CC=C(C=C3)O)O
C15H10O6	Kaempferol (3,5,7,4'-Tetrahydroxyflavone)	Flavonoids	Flavonols	520-18-3	-7.8	C1=CC(=CC=C1C2=C(C(=O)C3=C(C=C(C=C3O2)O)O)O)O
C16H12O6	3-Methylkaempferol	Flavonoids	Flavonols	1592-70-7	-7.8	COC1=C(OC2=CC(=CC(=C2C1=O)O)O)C3=CC=C(C=C3)O
C15H14O5	Afzelechin (3,5,7,4'-Tetrahydroxyflavan)	Flavonoids	Flavanols	2545-00-8	-7.7	C1[C@@H]([C@H](OC2=CC(=CC(=C21)O)O)C3=CC=C(C=C3)O)O
C15H14O5	Epiafzelechin	Flavonoids	Flavanols	24808-04-6	-7.7	C1[C@H]([C@H](OC2=CC(=CC(=C21)O)O)C3=CC=C(C=C3)O)O
C21H20O13	Quercetagetin-7-O-glucoside	Flavonoids	Flavonoid	548-75-4	-7.7	C1=CC(=C(C=C1C2=C(C(=O)C3=C(C(=C(C=C3O2)O[C@H]4[C@@H]([C@H]([C@@H]([C@H](O4)CO)O)O)O)O)O)O)O)O
C16H12O6	Pratensein	Flavonoids	Isoflavones	2284-31-3	-7.7	COC1=C(C=C(C=C1)C2=COC3=CC(=CC(=C3C2=O)O)O)O
C45H38O18	Procyanidin C1	Tannins	Proanthocyanidins	37064-30-5	-7.7	C1[C@H]([C@H](OC2=C1C(=CC(=C2[C@@H]3[C@H]([C@H](OC4=C(C(=CC(=C34)O)O)[C@@H]5[C@H]([C@H](OC6=CC(=CC(=C56)O)O)C7=CC(=C(C=C7)O)O)O)C8=CC(=C(C=C8)O)O)O)O)O)C9=CC(=C(C=C9)O)O)O
C45H38O18	Arecatannin C1	Tannins	Tannin	87727-69-3	-7.7	C1[C@@H]([C@H](OC2=C1C(=CC(=C2[C@H]3[C@@H]([C@H](OC4=C(C(=CC(=C34)O)O)[C@@H]5[C@H]([C@H](OC6=CC(=CC(=C56)O)O)C7=CC(=C(C=C7)O)O)O)C8=CC(=C(C=C8)O)O)O)O)O)C9=CC(=C(C=C9)O)O)O
C15H12O5	Butin	Flavonoids	Dihydroflavone	492-14-8	-7.6	C1[C@H](OC2=C(C1=O)C=CC(=C2)O)C3=CC(=C(C=C3)O)O
C15H12O7	Dihydroquercetin(Taxifolin)	Flavonoids	Dihydroflavonol	480-18-2	-7.6	C1=CC(=C(C=C1[C@@H]2[C@H](C(=O)C3=C(C=C(C=C3O2)O)O)O)O)O
C15H12O6	Fustin	Flavonoids	Dihydroflavonol	20725-03-5	-7.6	C1=CC(=C(C=C1[C@@H]2[C@H](C(=O)C3=C(O2)C=C(C=C3)O)O)O)O
C45H38O18	Catechin-catechin-catechin	Flavonoids	Flavanols	18829-70-4	-7.6	C1[C@H]([C@@H](OC2=CC(=CC(=C21)O)O)C3=CC(=C(C=C3)O)O)O
C16H12O5	Acacetin	Flavonoids	Flavonoid	480-44-4	-7.6	COC1=CC=C(C=C1)C2=CC(=O)C3=C(C=C(C=C3O2)O)O
C22H22O10	Acacetin-7-O-glucoside (Tilianin)	Flavonoids	Flavonoid	4291-60-5	-7.6	COC1=CC=C(C=C1)C2=CC(=O)C3=C(C=C(C=C3O2)O[C@H]4[C@@H]([C@H]([C@@H]([C@H](O4)CO)O)O)O)O
C22H22O10	Biochanin A-7-O-glucoside (Sissotrin)	Flavonoids	Isoflavones	5928-26-7	-7.6	COC1=CC=C(C=C1)C2=COC3=CC(=CC(=C3C2=O)O)O[C@H]4[C@@H]([C@H]([C@@H]([C@H](O4)CO)O)O)O
C15H10O6	Isoluteolin (Orobol)(5,7,3',4'-tetrahydroxyisoflavone)	Flavonoids	Isoflavones	480-23-9	-7.6	C1=CC(=C(C=C1C2=COC3=CC(=CC(=C3C2=O)O)O)O)O
C15H12O6	Eriodictyol (5,7,3',4'-Tetrahydroxyflavanone)	Flavonoids	Dihydroflavone	552-58-9	-7.5	C1[C@H](OC2=CC(=CC(=C2C1=O)O)O)C3=CC(=C(C=C3)O)O
C15H14O7	Gallocatechin	Flavonoids	Flavanols	970-73-0	-7.5	C1[C@@H]([C@H](OC2=CC(=CC(=C21)O)O)C3=CC(=C(C(=C3)O)O)O)O
C15H14O6	Epicatechin	Flavonoids	Flavanols	490-46-0	-7.5	C1[C@H]([C@H](OC2=CC(=CC(=C21)O)O)C3=CC(=C(C=C3)O)O)O
C15H14O6	Catechin	Flavonoids	Flavanols	154-23-4	-7.5	C1[C@@H]([C@H](OC2=CC(=CC(=C21)O)O)C3=CC(=C(C=C3)O)O)O
C15H10O6	Luteolin (5,7,3',4'-Tetrahydroxyflavone)	Flavonoids	Flavonoid	491-70-3	-7.5	C1=CC(=C(C=C1C2=CC(=O)C3=C(C=C(C=C3O2)O)O)O)O
C16H12O6	Kaempferide (3,5,7-Trihydroxy-4'-methoxyflavone)	Flavonoids	Flavonols	491-54-3	-7.5	COC1=CC=C(C=C1)C2=C(C(=O)C3=C(C=C(C=C3O2)O)O)O
C15H10O8	Gossypetin(3,3',4',5,7,8-Hexahydroxyflavone)	Flavonoids	Flavonols	489-35-0	-7.5	C1=CC(=C(C=C1C2=C(C(=O)C3=C(O2)C(=C(C=C3O)O)O)O)O)O
C21H22O11	Dihydrokaempferol-7-O-glucoside	Flavonoids	Flavonols	28189-90-4	-7.5	C1=CC(=CC=C1[C@@H]2[C@H](C(=O)C3=C(C=C(C=C3O2)O[C@H]4[C@@H]([C@H]([C@@H]([C@H](O4)CO)O)O)O)O)O)O
C16H14O6	Hesperetin	Flavonoids	Dihydroflavone	520-33-2	-7.4	COC1=C(C=C(C=C1)[C@@H]2CC(=O)C3=C(C=C(C=C3O2)O)O)O
C15H12O5	Pinobanksin	Flavonoids	Dihydroflavonol	548-82-3	-7.4	C1=CC=C(C=C1)[C@@H]2[C@H](C(=O)C3=C(C=C(C=C3O2)O)O)O
C15H12O8	Dihydromyricetin (Ampelopsin)	Flavonoids	Dihydroflavonol	27200-12-0	-7.4	C1=C(C=C(C(=C1O)O)O)[C@@H]2[C@H](C(=O)C3=C(C=C(C=C3O2)O)O)O
C16H12O7	Tamarixetin (3,3',5,7-Tetrahydroxy-4'-Methoxyflavone)	Flavonoids	Flavonoid	603-61-2	-7.4	COC1=C(C=C(C=C1)C2=C(C(=O)C3=C(C=C(C=C3O2)O)O)O)O
C16H12O6	Rhamnocitrin (7-Methylkaempferol)	Flavonoids	Flavonoid	569-92-6	-7.4	COC1=CC(=C2C(=C1)OC(=C(C2=O)O)C3=CC=C(C=C3)O)O
C16H12O6	Diosmetin (5,7,3'-Trihydroxy-4'-methoxyflavone)	Flavonoids	Flavonoid	520-34-3	-7.4	COC1=C(C=C(C=C1)C2=CC(=O)C3=C(C=C(C=C3O2)O)O)O
C16H12O7	Azaleatin (5-O-Methylquercetin)	Flavonoids	Flavonols	529-51-1	-7.4	COC1=CC(=CC2=C1C(=O)C(=C(O2)C3=CC(=C(C=C3)O)O)O)O
C15H12O5	Naringenin chalcone	Flavonoids	Chalcones	73692-50-9	-7.3	C1=CC(=CC=C1/C=C/C(=O)C2=C(C=C(C=C2O)O)O)O
C15H12O4	Pinocembrin (Dihydrochrysin)	Flavonoids	Dihydroflavone	480-39-7	-7.3	C1[C@H](OC2=CC(=CC(=C2C1=O)O)O)C3=CC=CC=C3
C16H12O8	Quercetagetin-3-Methyl Ether	Flavonoids	Flavonoid	64190-88-1	-7.3	COC1=C(OC2=C(C1=O)C(=C(C(=C2)O)O)O)C3=CC(=C(C=C3)O)O
C16H12O5	Genkwanin (Apigenin 7-methyl ether)	Flavonoids	Flavonoid	437-64-9	-7.3	COC1=CC(=C2C(=C1)OC(=CC2=O)C3=CC=C(C=C3)O)O
C16H12O7	Rhamnetin (7-O-Methxyl Quercetin)	Flavonoids	Flavonols	90-19-7	-7.3	COC1=CC(=C2C(=C1)OC(=C(C2=O)O)C3=CC(=C(C=C3)O)O)O
C15H10O8	Myricetin	Flavonoids	Flavonols	529-44-2	-7.3	C1=C(C=C(C(=C1O)O)O)C2=C(C(=O)C3=C(C=C(C=C3O2)O)O)O
C16H12O8	Patuletin (Quercetagetin-6-methyl ether)	Flavonoids	Flavonols	519-96-0	-7.3	COC1=C(C2=C(C=C1O)OC(=C(C2=O)O)C3=CC(=C(C=C3)O)O)O
C15H10O7	Quercetin	Flavonoids	Flavonols	117-39-5	-7.3	C1=CC(=C(C=C1C2=C(C(=O)C3=C(C=C(C=C3O2)O)O)O)O)O
C16H12O5	Prunetin (5,4'-Dihydroxy-7-methoxyisoflavone)	Flavonoids	Isoflavones	552-59-0	-7.3	COC1=CC(=C2C(=C1)OC=C(C2=O)C3=CC=C(C=C3)O)O
C30H30O8	Gossypol	Flavonoids	Other Flavonoids	303-45-7	-7.3	CC1=CC2=C(C(=C(C(=C2C(C)C)O)O)C=O)C(=C1C3=C(C4=C(C=C3C)C(=C(C(=C4C=O)O)O)C(C)C)O)O
C15H14O7	Epigallocatechin	Flavonoids	Flavanols	970-74-1	-7.2	C1[C@H]([C@H](OC2=CC(=CC(=C21)O)O)C3=CC(=C(C(=C3)O)O)O)O
C16H12O7	Isorhamnetin	Flavonoids	Flavonols	480-19-3	-7.2	COC1=C(C=CC(=C1)C2=C(C(=O)C3=C(C=C(C=C3O2)O)O)O)O
C45H38O21	Gallocatechin-gallocatechin-gallocatechin	Tannins	Proanthocyanidins	3371-27-5	-7.2	C1[C@H]([C@@H](OC2=CC(=CC(=C21)O)O)C3=CC(=C(C(=C3)O)O)O)O
C17H14O5	Apigenin-7,4'-dimethyl ether	Flavonoids	Flavonoid	5128-44-9	-7.1	COC1=CC=C(C=C1)C2=CC(=O)C3=C(C=C(C=C3O2)OC)O
C17H14O8	Limocitrin (5,7,4'-trihydroxy-8,3'-dimethoxyflavone)	Flavonoids	Flavonoid	489-33-8	-7.1	COC1=C(C=CC(=C1)C2=C(C(=O)C3=C(O2)C(=C(C=C3O)O)OC)O)O
C17H14O8	Syringetin	Flavonoids	Flavonoid	4423-37-4	-7.1	COC1=CC(=CC(=C1O)OC)C2=C(C(=O)C3=C(C=C(C=C3O2)O)O)O
C17H14O6	Kumatakenin	Flavonoids	Flavonols	3301-49-3	-7.1	COC1=CC(=C2C(=C1)OC(=C(C2=O)OC)C3=CC=C(C=C3)O)O
C15H14O5	Phloretin	Flavonoids	Chalcones	60-82-2	-7	C1=CC(=CC=C1CCC(=O)C2=C(C=C(C=C2O)O)O)O
C16H12O4	Formononetin (7-Hydroxy-4'-methoxyisoflavone)	Flavonoids	Isoflavones	485-72-3	-7	COC1=CC=C(C=C1)C2=COC3=C(C2=O)C=CC(=C3)O
C60H50O24	Arecatannin A2	Tannins	Tannin	79763-29-4	-7	C1C(C(OC2=C1C(=CC(=C2C3C(C(OC4=C3C(=CC(=C4C5C(C(OC6=C(C(=CC(=C56)O)O)C7C(C(OC8=CC(=CC(=C78)O)O)C9=CC(=C(C=C9)O)O)O)C1=CC(=C(C=C1)O)O)O)O)O)C1=CC(=C(C=C1)O)O)O)O)O)C1=CC(=C(C=C1)O)O)O
C20H20O7	Tangeretin	Flavonoids	Flavonols	481-53-8	-6.7	COC1=CC=C(C=C1)C2=CC(=O)C3=C(O2)C(=C(C(=C3OC)OC)OC)OC
C15H16O3	Desoxyhemigossypol	Flavonoids	Other Flavonoids	57765-65-8	-6.5	CC1=CC2=C3C(=C(C(=C2C(C)C)O)O)COC3=C1
C15H16O4	Hemigossypol	Flavonoids	Other Flavonoids	40817-07-0	-6.4	CC1=CC2=C(C(=C1)O)C(=C(C(=C2C(C)C)O)O)C=O
C8H8O5	3-O-Methylgallic Acid	Tannins	Tannin	3934-84-7	-5.7	COC1=CC(=CC(=C1O)O)C(=O)O
C7H6O5	Gallic acid	Tannins	Tannin	149-91-7	-5.5	C1=C(C=C(C(=C1O)O)O)C(=O)O
C15H10O7	Morin	Flavonoids	Flavonols	6472-38-4	-1.8	C1=CC(=C(C=C1O)O)C2=C(C(=O)C3=C(C=C(C=C3O2)O)O)O.O.O
C21H21O10+	Pelargonidin-3-O-glucoside	Flavonoids	Anthocyanins	-		C1=CC(=CC=C1C2=[O+]C3=CC(=CC(=C3C=C2O[C@H]4[C@@H]([C@H]([C@@H]([C@H](O4)CO)O)O)O)O)O)O.
C27H31O15+	Pelargonidin-3,5-O-diglucoside	Flavonoids	Anthocyanins	-		C1=CC(=CC=C1C2=C(C=C3C(=CC(=CC3=[O+]2)O)O[C@H]4[C@@H]([C@H]([C@@H]([C@H](O4)CO)O)O)O)O[C@H]5[C@@H]([C@H]([C@@H]([C@H](O5)CO)O)O)O)O.[Cl-]
C30H27O13+	Cyanidin-3-O-(6''-O-p-Coumaroyl)glucoside	Flavonoids	Anthocyanins	-		C1=CC(=CC=C1/C=C/C(=O)OC[C@@H]2[C@H]([C@@H]([C@H]([C@@H](O2)OC3=CC4=C(C=C(C=C4[O+]=C3C5=CC(=C(C=C5)O)O)O)O)O)O)O)O
C21H22O11	Dihydrokaempferol-3-O-glucoside	Flavonoids	Dihydroflavonol	-		C1=CC(=CC=C1[C@@H]2[C@H](C(=O)C3=C(C=C(C=C3O2)O)O)O[C@H]4[C@@H]([C@H]([C@@H]([C@H](O4)CO)O)O)O)O
C17H16O5	4'-Hydroxy-5,7-dimethoxyflavanone	Flavonoids	Flavanols	-		COC1=CC2=C(C(=O)CC(O2)C3=CC=C(C=C3)O)C(=C1)OC
C21H24O11	Epicatechin glucoside	Flavonoids	Flavanols	-		C1[C@H]([C@H](OC2=C1C(=CC(=C2C3[C@@H]([C@H]([C@@H]([C@H](O3)CO)O)O)O)O)O)C4=CC(=C(C=C4)O)O)O
C30H26O11	Epicatechin-epiafzelechin	Flavonoids	Flavanols	-		C1[C@H]([C@H](OC2=C1C(=CC(=C2[C@@H]3[C@H]([C@H](OC4=CC(=CC(=C34)O)O)C5=CC=C(C=C5)O)O)O)O)C6=CC(=C(C=C6)O)O)O
C27H30O15	Luteolin-7-O-rutinoside	Flavonoids	Flavonoid	-		C1=CC(=C(C=C1C2=CC(=O)C3=C(C=C(C=C3O2)OC4[C@@H]([C@H]([C@@H]([C@H](O4)CO[C@@H]5[C@H](C([C@@H]([C@@H](O5)CO)O)O)O)O)O)O)O)O)O
C18H16O6	5-Hydroxy-3,7,4'-trimethoxyflavone	Flavonoids	Flavonoid	-		COC1=CC=C(C=C1)C2=C(C(=O)C3=C(C=C(C=C3O2)OC)O)OC
C21H20O12	6-Hydroxyluteolin 5-glucoside	Flavonoids	Flavonoid	-		C1=CC(=C(C=C1C2=CC(=O)C3=C(O2)C=C(C(=C3O[C@H]4C([C@H]([C@@H](C(O4)CO)O)O)O)O)O)O)O
C25H24O14	Chrysoeriol-7-O-(6''-malonyl)glucoside	Flavonoids	Flavonoid	-		COC1=C(C=CC(=C1)C2=CC(=O)C3=C(C=C(C=C3O2)O[C@H]4[C@@H]([C@H]([C@@H]([C@H](O4)COC(=O)CC(=O)O)O)O)O)O)O
C28H32O17	Isorhamnetin-3,7-O-diglucoside	Flavonoids	Flavonols	-		COC1=C(C=CC(=C1)C2=C(C(=O)C3=C(C=C(C=C3O2)O[C@H]4[C@@H]([C@H]([C@@H]([C@H](O4)CO)O)O)O)O)O[C@H]5[C@@H]([C@H]([C@@H]([C@H](O5)CO)O)O)O)O
C22H22O11	Isorhamnetin-3-O-rhamnoside	Flavonoids	Flavonols	-		C[C@H]1[C@@H]([C@H]([C@H]([C@@H](O1)OC2=C(OC3=CC(=CC(=C3C2=O)O)O)C4=CC(=C(C=C4)O)OC)O)O)O
C23H22O13	Quercetin-3-O-(6''-acetyl)glucoside	Flavonoids	Flavonols	-		CC(=O)OC[C@@H]1[C@H]([C@@H]([C@H]([C@@H](O1)OC2=C(OC3=CC(=CC(=C3C2=O)O)O)C4=CC(=C(C=C4)O)O)O)O)O
C24H22O15	Quercetin-3-O-(6''-malonyl)glucoside	Flavonoids	Flavonols	-		C1=CC(=C(C=C1C2=C(C(=O)C3=C(C=C(C=C3O2)O)O)OC4C(C(C(C(O4)COC(=O)CC(=O)O)O)O)O)O)O
C60H50O24	Cinnamtannin B2	Tannins	Tannin	-		C1[C@H]([C@H](OC2=C1C(=CC(=C2[C@@H]3[C@H]([C@H](OC4=C3C(=CC5=C4[C@@H]6[C@H]([C@](O5)(OC7=C(C(=CC(=C67)O)O)[C@@H]8[C@H]([C@H](OC9=CC(=CC(=C89)O)O)C1=CC(=C(C=C1)O)O)O)C1=CC(=C(C=C1)O)O)O)O)C1=CC(=C(C=C1)O)O)O)O)O)C1=CC(=C(C=C1)O)O)O
C13H16O10	Gallic acid-4-O-glucoside	Tannins	Tannin	-		C1=C(C=C(C(=C1O)O[C@H]2[C@@H]([C@H]([C@@H]([C@H](O2)CO)O)O)O)O)C(=O)O
C30H27O14+	Delphinidin-3-O-(6''-O-p-coumaroyl)glucoside	Flavonoids	Anthocyanins	-
C30H27O15+	Delphinidin-3-O-(6''-O-caffeoyl)glucoside	Flavonoids	Anthocyanins	-
C35H35O17+	Cyanidin-3-O-(6''-O-p-coumaroyl-2''-O-xylosyl)glucoside	Flavonoids	Anthocyanins	-
C21H24O10	Dihydrocharcone-4'-O-glucoside	Flavonoids	Chalcones	-
C27H32O16	Eriodictyol-8-C-glucoside-4'-O-glucoside	Flavonoids	Dihydroflavone	-
C25H26O14	Hesperetin-7-O-(6''-malonyl)glucoside	Flavonoids	Dihydroflavonol	-
C24H20O9	Catechin-(7,8-bc)-4β-(3,4-dihydroxyphenyl)-dihydro-2-(3H)-one	Flavonoids	Flavanols	-
C30H26O14	Gallocatechin-Gallocatechin	Flavonoids	Flavanols	-
C16H12O6	5,7,8-Tetrahydroxy-6-methoxyflavone	Flavonoids	Flavonoid	-
C17H14O8	5,7,2',5'-Tetrahydroxy-8,6'-dimethoxyflavone	Flavonoids	Flavonoid	-
C21H20O10	Galangin-7-O-glucoside	Flavonoids	Flavonoid	-
C21H22O10	Butin-7-O-glucoside	Flavonoids	Flavonoid	-
C22H22O11	Chrysoeriol-5-O-glucoside	Flavonoids	Flavonoid	-
C22H22O11	Diosmetin-7-O-galactoside	Flavonoids	Flavonoid	-
C23H24O11	5,2'-Dihydroxy-7,8-dimethoxyflavone glycosides	Flavonoids	Flavonoid	-
C22H22O13	Mearnsetin-3-O-glucoside	Flavonoids	Flavonoid	-
C22H22O13	Patuletin-3-O-glucoside	Flavonoids	Flavonoid	-
C24H24O12	Chrysoeriol-7-O-(6''-acetyl)glucoside	Flavonoids	Flavonoid	-
C22H20O14	Mearnsetin-3-O-glucuronide	Flavonoids	Flavonoid	-
C23H24O13	Limocitrin-3-O-glucoside	Flavonoids	Flavonoid	-
C23H22O14	Tricin-7-O-saccharic acid	Flavonoids	Flavonoid	-
C24H22O14	Luteolin-7-O-(6''-malonyl)glucoside	Flavonoids	Flavonoid	-
C25H24O14	Kaempferide-3-O-(6''-malonyl)glucoside	Flavonoids	Flavonoid	-
C25H24O15	Isorhamnetin-3-O-(6''-malonylglucoside)	Flavonoids	Flavonoid	-
C25H24O15	Tamarixetin-3-O-(6''-malonyl)glucoside	Flavonoids	Flavonoid	-
C26H28O15	Luteolin-7-O-glucoside-5-O-arabinoside	Flavonoids	Flavonoid	-
C27H30O15	5,7-Dihydroxy-4-methoxyflavone-3-O-xylose-(1-6)-glucose	Flavonoids	Flavonoid	-
C29H30O18	Luteolin-7-O-(6''-malonyl)glucoside-5-O-arabinoside	Flavonoids	Flavonoid	-
C32H38O19	Kaempferol-3-O-(2-O-Xylosyl-6-O-Rhamnosyl)Glucoside	Flavonoids	Flavonoid	-
C33H40O19	Luteolin-7-O-rutinoside-5-O-rhamnoside	Flavonoids	Flavonoid	-
C35H28O19	Kaempferol-3-O-(2'',6''-digalloyl)glucoside	Flavonoids	Flavonoid	-
C34H42O20	Rhamnetin-3-O-Rutinoside-5-O-rhamnoside	Flavonoids	Flavonoid	-
C34H42O20	Isorhamnetin-3-O-rutinoside-7-O-rhamnoside	Flavonoids	Flavonoid	-
C20H18O12	Myricetin-3-O-arabinoside	Flavonoids	Flavonols	-
C27H30O16	Quercetin-3-O-(4''-O-glucosyl)rhamnoside	Flavonoids	Flavonols	-
C22H22O11	6-C-Methylquercetin-3-O-rhamnoside	Flavonoids	Flavonols	-
C21H20O12	6-Hydroxykaempferol-7-O-glucoside	Flavonoids	Flavonols	-
C22H22O12	Isotamarixin	Flavonoids	Flavonols	-
C21H20O13	Gossypetin-3-O-glucoside	Flavonoids	Flavonols	-
C23H22O12	Kaempferol-3-O-(2''-acetyl)glucoside	Flavonoids	Flavonols	-
C21H18O14	Myricetin-O-glucuronide	Flavonoids	Flavonols	-
C23H20O14	Quercetin-3-O-(2''-acetyl)glucuronide	Flavonoids	Flavonols	-
C24H24O13	Isorhamnetin-3-O-(6''-acetylglucoside)	Flavonoids	Flavonols	-
C26H28O14	Kaempferol-3-O-arabinoside-7-O-rhamnoside	Flavonoids	Flavonols	-
C24H22O16	Gossypetin-3-O-(6''-malonyl)glucoside	Flavonoids	Flavonols	-
C24H22O16	Myricetin-3-O-(6''-malony)glucoside	Flavonoids	Flavonols	-
C25H26O15	Quercetin-3-O-xylosyl(1→2)arabinoside	Flavonoids	Flavonols	-
C26H28O16	Quercetin-3-O-xylosyl(1→2)glucoside	Flavonoids	Flavonols	-
C26H28O16	Quercetin-3-O-(6''-O-arabinosyl)glucoside	Flavonoids	Flavonols	-
C30H26O14	Quercetin-3-O-(6''-p-Coumaroyl)galactoside	Flavonoids	Flavonols	-
C26H28O17	Gossypetin-3-O-glucoside-8-O-xyloside	Flavonoids	Flavonols	-
C28H32O16	Sexangularetin-3-O-glucoside-7-O-rhamnoside	Flavonoids	Flavonols	-
C28H32O16	6-C-Methylquercetin-3-O-rutinoside	Flavonoids	Flavonols	-
C27H30O17	Gossypetin-3-O-rutinoside	Flavonoids	Flavonols	-
C27H30O17	6-Hydroxykaempferol-7,6-O-Diglucoside	Flavonoids	Flavonols	-
C27H30O17	Quercetin-O-di-glucoside	Flavonoids	Flavonols	-
C27H28O18	Quercetin-3-O-(2''-O-glucosyl)glucuronide	Flavonoids	Flavonols	-
C27H28O19	Gossypetin-3-O-glucuronide-8-O-glucoside	Flavonoids	Flavonols	-
C29H30O19	Quercetin-3-O-(2''-malonyl)glucoside-7-O-arabinoside	Flavonoids	Flavonols	-
C31H34O19	Isorhamnetin-3-O-(6''-malonylglucoside)-7-O-rhamnoside	Flavonoids	Flavonols	-
C30H32O20	Quercetin-5-O-(6''-malonyl)glucosyl-5-O-glucoside	Flavonoids	Flavonols	-
C32H38O20	Quercetin-3-O-(2''-O-arabinosyl)rutinoside	Flavonoids	Flavonols	-
C32H38O21	Quercetin-3-O-xylosyl(1→2)glucosyl(1→2)glucoside	Flavonoids	Flavonols	-
C35H28O20	Quercetin-3-O-(2'',6''-digalloyl)-glucoside	Flavonoids	Flavonols	-
C33H40O21	6-Hydroxykaempferol-3-O-rutin-6-O-glucoside	Flavonoids	Flavonols	-
C33H40O21	Gossypetin-3-O-rutinoside-8-O-rhamnoside	Flavonoids	Flavonols	-
C33H40O21	Isorhamnetin-3-O-(2''-O-xylosyl)glucoside-7-O-glucoside	Flavonoids	Flavonols	-
C33H40O22	6-Hydroxykaempferol-3,7,6-O-triglycoside	Flavonoids	Flavonols	-
C33H40O22	Gossypetin-3-O-rutinoside-8-O-glucoside	Flavonoids	Flavonols	-
C33H38O23	6-Hydroxykaempferol-3,6-O-Diglucoside-7-O-Glucuronic Acid	Flavonoids	Flavonols	-
C42H46O23	Kaempferol-3-O-(2'''-p-Coumaroyl)sophoroside-7-O-Glucoside	Flavonoids	Flavonols	-
C15H10O6	2'-Hydroxyisoflavone	Flavonoids	Isoflavones	-
C21H20O10	5,7,4'-Trihydroxyisoflavone-7-O-galactoside	Flavonoids	Isoflavones	-
C23H24O12	5,7,4'-Trihydroxy-6,8-dimethoxyisoflavone-7-O-galactosides	Flavonoids	Isoflavones	-
C28H32O17	2'-Hydoxy,5-methoxyGenistein-4',7-O-diglucoside	Flavonoids	Isoflavones	-
C30H38O10	Sesquimarocanol B	Flavonoids	Other Flavonoids	-
C45H38O19	Gallocatechin-catechin-catechin	Tannins	Proanthocyanidins	-
C45H38O20	Gallocatechin-gallocatechin-catechin	Tannins	Proanthocyanidins	-
C60H50O24	Arecatannin A1	Tannins	Tannin	-
